# Supplementary material for: Age-Dependent Dysregulation of Muscle Vasculature and Blood Flow Recovery after Hindlimb Ischemia in the mdx Model of Duchenne Muscular Dystrophy
Source: Biomedicines. 2021 Apr 27;9(5):481. doi: 10.3390/biomedicines9050481 (PMC8145677; doi:10.3390/biomedicines9050481)
Supplement: Supplementary file 1 [file biomedicines-09-00481-s001.zip]

Archive with 1 entries (1 files):
- biomedicines-1189201-supplementary.pdf
